# Supplementary material for: Aptamer–Gemcitabine Conjugates with Enzymatically Cleavable Linker for Targeted Delivery and Intracellular Drug Release in Cancer Cells
Source: Pharmaceuticals (Basel). 2022 Apr 30;15(5):558. doi: 10.3390/ph15050558 (PMC9147807; doi:10.3390/ph15050558)
Supplement: Supplementary file 1 [file pharmaceuticals-15-00558-s001.zip]

Archive with 1 entries (1 files):
- pharmaceuticals-1690737-supplementary.pdf
